# Supplementary material for: Quantitative structured illumination microscopy via a physical model-based background filtering algorithm reveals actin dynamics
Source: Nat Commun. 2023 May 29;14:3089. doi: 10.1038/s41467-023-38808-8 (PMC10227022; doi:10.1038/s41467-023-38808-8)
Supplement: Supplementary file 4 — Supplementary Movies 1-7 [file 41467_2023_38808_MOESM4_ESM.zip]

Archive with 8 entries (8 files):
- legends of all movies.docx
- Movie 1.mp4
- Movie 2.mp4
- Movie 3.mp4
- Movie 4.MP4
- Movie 5.MP4
- Movie 6.MP4
- Movie 7.mp4
